# Supplementary material for: Antibody-Dependent Enhancement Activity of a Plant-Made Vaccine against West Nile Virus
Source: Vaccines (Basel). 2023 Jan 17;11(2):197. doi: 10.3390/vaccines11020197 (PMC9966755; doi:10.3390/vaccines11020197)
Supplement: Supplementary file 1 [file vaccines-11-00197-s001.zip]

Archive with 1 entries (1 files):
- vaccines-2128473-supplementary.pdf
